# Supplementary material for: Considerations for the Use of Alloplastic Temporomandibular Joint Replacement in Irradiated Patients: Report of an Off-Label Indication
Source: J Clin Med. 2023 Oct 19;12(20):6612. doi: 10.3390/jcm12206612 (PMC10607587; doi:10.3390/jcm12206612)
Supplement: Supplementary file 1 [file jcm-12-06612-s001.zip]

Archive with 3 entries (2 files):
- Video/
- Video/ATMJR mandibular passage.m4v
- __MACOSX/Video/._ATMJR mandibular passage.m4v
